# Supplementary material for: Degradation of Methylparaben Using Optimal WO3 Nanostructures: Influence of the Annealing Conditions and Complexing Agent
Source: Nanomaterials (Basel). 2022 Dec 2;12(23):4286. doi: 10.3390/nano12234286 (PMC9740506; doi:10.3390/nano12234286)
Supplement: Supplementary file 1 [file nanomaterials-12-04286-s001.zip]

Archive with 1 entries (1 files):
- nanomaterials-2060266-supplementary.pdf
